# Supplementary material for: The effect of workplace environment on coal miners' gut microbiota in a mouse model
Source: Front Microbiol. 2024 Dec 11;15:1453798. doi: 10.3389/fmicb.2024.1453798 (PMC11668784; doi:10.3389/fmicb.2024.1453798)
Supplement: Supplementary file 1 [file Supplementary_file_1.xlsx]

## Sheet: Figure 1C
control	CEBS
8.5	5.3
8.3	4.8
8	5
7.9	5.9
8.6	5.6
8.5	5.8

## Sheet: Figure 1D
control	CEBS
56.67	64.67
51.33	55.33
51.33	66.67
56.67	68
54.67	56
50	61.33
54.67	62.67

## Sheet: Figure 1F
control	CEBS
0	2
0	3
0	1
1	5
0	3
0	4

## Sheet: Figure 2B
control	CEBS
13.8889	133.333
0	180.556
8.33333	200
2.77778	158.333
0	205.556
5.55556	188.889

## Sheet: Figure 2C
control	CEBS
16.728	65.722
15.602	53.997
14.916	56.996
14.614	31.526
29.44	48.791
15.945	66.061
	17.363
	30.019
	21.253
	34.045
	34.418
	48.048
	30.972
	24.061
	48.401
	46.516
	50.562
	38.912
	22.995
	49.58
	20.447
	35.834
	63.499
	30.606
	50.271
	19.954
	54.438
	65.2
	69.767
	30.409
	17.114
	71.606
	21.17
	35.883
	54.073
	33.677
	36.117
	19.548
	55.828
	37.828
	63.334
	26.249
	33.118
	72.377
	21.122
	54.801
	33.762
	32.75

## Sheet: Figure 2E
control	CEBS
3	143.333
5	156.667
3	196.667
10	223.333
7	166.667
9	160

## Sheet: Figure 2F
control	CEBS
27.953	64.88
36.572	71.731
38.106	60.119
41.665	66.589
44.807	73.655
48.432	70.394
59.031	67.447
31.28	62.008
41.343	71.19
44.901	69.624
28.637	69.883
28.85	71.029
44.841	68.056
50.297	70.829
31.337	70.263
30.747	78.882
31.558	54.445
28.655	75.935
48.61	70.023
33.032	75.932
32.181	68.217
52.134	58.905
39.006	70.693
30.522	58.821
37.59	58.371
28.467	73.178
42.725	54.564
31.406	75.226
27.219	76.654
46.227	60.938
32.669	75.934
30.464	70.013
54.128	55.366
36.647	74.113
34.376	65.242
29.89	76.457
65.817	69.732
29.579	76.251
53.256	78.948
53.192	57.102
35.324	57.727
50.867	75.161
28.746	70.291
49.262	74.715
57.532	63.563
40.629	77.071
42.887	66.564
54.035	64.217
27.112	63.155
43.412	68.505
32.051	73.348
44.792	70.823
43.102	63.442
44.112	72.887
52.025	78.22
47.908	69.324
46.983	73.546
36.751	74.533
27.476	73.034

## Sheet: Figure 2G
	control	control	control	control	control	control	control	control	control	CEBS	CEBS	CEBS	CEBS	CEBS	CEBS	CEBS	CEBS	CEBS
TNF-α	1.54	1.39	1.52	0.75	0.76	0.81	1.4	0.51	0.94	0.66	0.36		3.05	2.53	2.64	0.72	0.68	0.97
IL-1b	1.19	1.54	1.59	1.32	1.15	1.81	0.69	0.41	0.45	7.04	6.66	6.21	4.87	4.64	3.95
IL-6	4.5	0.55	1.01	0.49	1.71	1.01	0.82	0.87	0.66	0.69				2.45	2.46	3.32	3.61	3.82
IL-10	1.78	1.75	1.82	2.06	1.65	0.86	0.27	0.38	0.58	3.65	2.58	1.91	0.31	0.3	0.24
IL-12	1.04		0.98	0.68	4.51	1.62	0.46	0.48	0.89	0.25	0.29	0.41	0.98	0.57	0.71

## Sheet: Figure 3A
Shannon	control	CEBS
	5.45237	8.09577
	5.57846	7.74005
	5.95438	7.61264
	5.24646	6.75372
	5.94448	8.79283
	5.19803	8.85538
Simpson	control	CEBS
	0.88317	0.990581
	0.940578	0.985838
	0.92184	0.971825
	0.883624	0.971982
	0.940211	0.991206
	0.910421	0.993329
Chao 1	control	CEBS
	936.213	1463.38
	553.68	1477.66
	765.955	1731.04
	804.804	1025.78
	798.472	2181.83
	468.811	2083.77

## Sheet: Figure 3B
#	c1_1	c1_2	c1_3	c1_4	c1_5	c2_5	d1_1	d1_2	d1_3	d1_4	d1_5	d1_6
c1_1	0	0.710654	0.669006	0.448034	0.306266	0.451148	0.92219	0.835084	0.921958	0.885005	0.916938	0.920656
c1_2	0.710654	0	0.666031	0.530492	0.62299	0.507716	0.873013	0.802594	0.88389	0.818072	0.859859	0.87794
c1_3	0.669006	0.666031	0	0.571302	0.613229	0.595612	0.936599	0.852561	0.879148	0.876778	0.881705	0.906247
c1_4	0.448034	0.530492	0.571302	0	0.317235	0.331412	0.881937	0.778052	0.870735	0.830064	0.86632	0.874221
c1_5	0.306266	0.62299	0.613229	0.317235	0	0.380915	0.920656	0.834712	0.909175	0.879055	0.910849	0.91136
c2_5	0.451148	0.507716	0.595612	0.331412	0.380915	0	0.886121	0.782049	0.867389	0.822906	0.875058	0.879939
d1_1	0.92219	0.873013	0.936599	0.881937	0.920656	0.886121	0	0.701311	0.563354	0.719578	0.471879	0.468718
d1_2	0.835084	0.802594	0.852561	0.778052	0.834712	0.782049	0.701311	0	0.694153	0.344194	0.664869	0.709491
d1_3	0.921958	0.88389	0.879148	0.870735	0.909175	0.867389	0.563354	0.694153	0	0.700799	0.489681	0.473366
d1_4	0.885005	0.818072	0.876778	0.830064	0.879055	0.822906	0.719578	0.344194	0.700799	0	0.695501	0.722413

[truncated: 19 more sheets: Figure 3C, Figure 3D, Figure 3E, Figure 3F, Figure 3G, Figure 3H, Figure 3I, Figure 3J, Figure 3K, Figure 4C, Figure 4D, Figure 4F, Figure 5B, Figure 5C, Figure 5E, Figure 5F, Figure 5G, Figure 5H, Figure 5I]
